# Supplementary material for: Morphological and phylogenetic analyses reveal three new species of Chaetosphaeriaceae from China
Source: MycoKeys. 2026 Apr 16;131:99–114. doi: 10.3897/mycokeys.131.187694 (PMC13107140; doi:10.3897/mycokeys.131.187694)
Supplement: XML Treatment for Brunneodinemasporium septatum [file mycokeys.131.187694-treatment1.xml]

<!DOCTYPE tp:taxon-treatment
  PUBLIC "-//TaxonX//DTD Taxonomic Treatment Publishing DTD v0 20100105//EN" "tax-treatment-NSO.dtd">
<tp:taxon-treatment xmlns:tp="http://www.plazi.org/taxpub"><tp:treatment-meta><kwd-group><label>Taxon classification</label><kwd>
              <named-content content-type="kingdom">Fungi</named-content>
            </kwd><kwd>
              <named-content content-type="order">Chaetothyriales</named-content>
            </kwd><kwd>
              <named-content content-type="family">Chaetothyriaceae</named-content>
            </kwd></kwd-group><mixed-citation publication-type="journal"><person-group><name><surname>Chen</surname><given-names>Sen</given-names></name><name><surname>Zhao</surname><given-names>Haimei</given-names></name><name><surname>Zheng</surname><given-names>Wen</given-names></name><name><surname>Han</surname><given-names>Long</given-names></name></person-group><article-title>Morphological and phylogenetic analyses reveal three new species of <tp:taxon-name><tp:taxon-name-part taxon-name-part-type="family" reg="Chaetosphaeriaceae">Chaetosphaeriaceae</tp:taxon-name-part></tp:taxon-name> from China</article-title><source>MycoKeys</source><day>16</day><month>04</month><year>2026</year><volume>131</volume><fpage>99</fpage><lpage>114</lpage><pub-id pub-id-type="doi">10.3897/mycokeys.131.187694</pub-id></mixed-citation></tp:treatment-meta><tp:nomenclature><tp:taxon-name><object-id xmlns:xlink="http://www.w3.org/1999/xlink" content-type="arpha" xlink:type="simple">1313871F-DE7D-5055-BDE2-742032C7EC82</object-id>
                		<tp:taxon-name-part taxon-name-part-type="genus" reg="Brunneodinemasporium">Brunneodinemasporium</tp:taxon-name-part> <tp:taxon-name-part taxon-name-part-type="species" reg="septatum">septatum</tp:taxon-name-part>
                	
                		<object-id xmlns:xlink="http://www.w3.org/1999/xlink" xlink:type="simple">Index Fungorum: IF905052</object-id>
                	</tp:taxon-name><tp:taxon-authority>S. Chen, W. Zheng &amp; L. Han</tp:taxon-authority><tp:taxon-status xmlns:xlink="http://www.w3.org/1999/xlink" xlink:type="simple">sp. nov.</tp:taxon-status><xref ref-type="fig" rid="F2">Fig. 2</xref></tp:nomenclature><tp:treatment-sec sec-type="Etymology"><title>Etymology.</title><p>The epithet “septatum” refers to the septate conidia.</p><fig id="F2" position="float" orientation="portrait"><object-id xmlns:xlink="http://www.w3.org/1999/xlink" content-type="doi" xlink:type="simple">10.3897/mycokeys.131.187694.figure2</object-id><object-id xmlns:xlink="http://www.w3.org/1999/xlink" content-type="arpha" xlink:type="simple">8D71C7DA-E1E4-5981-A1CD-0DAE194EDDCF</object-id><label>Figure 2.</label><caption><p><italic><tp:taxon-name><tp:taxon-name-part taxon-name-part-type="genus" reg="Brunneodinemasporium">Brunneodinemasporium</tp:taxon-name-part> <tp:taxon-name-part taxon-name-part-type="species" reg="septatum">septatum</tp:taxon-name-part></tp:taxon-name></italic> (<abbrev xmlns:xlink="http://www.w3.org/1999/xlink" content-type="institution" xlink:title="Herbarium of Guizhou Academy of Agricultural Sciences" xlink:type="simple">GZAAS</abbrev> 23-0849, holotype). <bold>a–d</bold>. Acervular conidiomata with setae; <bold>e–g</bold>. Conidiophores with conidiogenous cells; <bold>h</bold>. Setae; <bold>i–m</bold>. Conidia; <bold>n, o</bold>. Pure culture from above and below. Scale bars: 300 µm (<bold>d</bold>); 30 µm (<bold>e–g, i–m</bold>); 100 µm (<bold>h</bold>).</p></caption><graphic xmlns:xlink="http://www.w3.org/1999/xlink" xlink:href="mycokeys-131-099-g002.jpg" id="oo_1597729.jpg" position="float" orientation="portrait" xlink:type="simple"><uri content-type="original_file" xlink:type="simple">https://binary.pensoft.net/fig/1597729</uri></graphic></fig></tp:treatment-sec><tp:treatment-sec sec-type="Holotype"><title>Holotype.</title><p><abbrev xmlns:xlink="http://www.w3.org/1999/xlink" content-type="institution" xlink:title="Herbarium of Guizhou Academy of Agricultural Sciences" xlink:type="simple">GZAAS</abbrev> 23-0849.</p></tp:treatment-sec><tp:treatment-sec sec-type="Description"><title>Description.</title><p><bold><italic>Saprobic</italic></bold> on dead wood in a terrestrial habitat. <bold>Asexual morph</bold>: <bold><italic>Colonies</italic></bold> on natural substrate superficial, effuse, sporodochial, mostly in groups or sometimes scattered, pulvinate, cupulate, dark brown to black, with a white to yellow slimy conidial mass in the center, setose. <bold><italic>Mycelium</italic></bold> is composed of mostly immersed, brown, septate, hyphae. <bold><italic>Setae</italic></bold> sterile, abundant, septate, straight or flexuous, subulate, acutely pointed, unbranched, brown to black, becoming paler towards the apex, smooth-walled, up to 530 μm long, 5.7–8.3 μm wide, arising from basal stroma. <bold><italic>Conidiophores</italic></bold> macronematous, formed a tightly packed palisade covering the surface of the stroma, septate, straight or flexuous, cylindrical, unbranched, brown, up to 130 μm long. <bold><italic>Conidiogenous cells</italic></bold> integrated, determinate, monophialidic, smooth-walled, subcylindrical, subhyaline to pale brown, 9.5–29.5 µm long × 4.5–6.5 µm wide (x̄ = 19.2 × 5.5 μm, n = 20). <bold><italic>Conidia</italic></bold> acrogenous, 1–3-septate, straight or curved, fusiform, guttulate, hyaline to subhyaline, 34–43(–46.3) µm long × 5.2–7 µm wide (x̄ = 39 × 6.3 μm, n = 30), with unbranched, tubular, filiform, hyaline, 5.5–6.3 µm long setula at each end. <bold>Sexual morph</bold>: not observed.</p></tp:treatment-sec><tp:treatment-sec sec-type="Culture characteristics"><title>Culture characteristics.</title><p>Conidia germinated on WA within 24 hours at 25 °C. Germ tubes were produced from the base and the upper. Colonies growing on PDA, reaching 25–30 mm diameter in 25 days, circular, with entire margin, flat, with a protuberance in the center, fuzzy, creamy-white in above, in reverse yellowish in the center, yellowish-brown to yellowish from the middle ring to margin.</p></tp:treatment-sec><tp:treatment-sec sec-type="Material examined"><title>Material examined.</title><p>China • Guangxi Province, Yulin City, Minle Town, on a dead wood in a forest near the roadside, 16 July 2023, S. Chen, 55.2 (<abbrev xmlns:xlink="http://www.w3.org/1999/xlink" content-type="institution" xlink:title="Herbarium of Guizhou Academy of Agricultural Sciences" xlink:type="simple">GZAAS</abbrev> 23-0849, <bold>holotype)</bold>, ex-type <abbrev xmlns:xlink="http://www.w3.org/1999/xlink" content-type="institution" xlink:title="Guizhou Culture Collection" xlink:type="simple">GZCC</abbrev> 23-0768.</p></tp:treatment-sec><tp:treatment-sec sec-type="Additional sequence"><title>Additional sequence.</title><p>SSU: <ext-link xmlns:xlink="http://www.w3.org/1999/xlink" xlink:href="PX971510" ext-link-type="gen" xlink:type="simple">PX971510</ext-link>.</p></tp:treatment-sec><tp:treatment-sec sec-type="Notes"><title>Notes.</title><p>Phylogenetic analysis based on multiple genes (Fig. <xref ref-type="fig" rid="F1">1</xref>) showed that <italic><tp:taxon-name><tp:taxon-name-part taxon-name-part-type="genus" reg="Brunneodinemasporium">B.</tp:taxon-name-part> <tp:taxon-name-part taxon-name-part-type="species" reg="septatum">septatum</tp:taxon-name-part></tp:taxon-name></italic> represents a distinct lineage within <italic><tp:taxon-name><tp:taxon-name-part taxon-name-part-type="genus" reg="Brunneodinemasporium">Brunneodinemasporium</tp:taxon-name-part></tp:taxon-name></italic>, forming a basal clade to <italic><tp:taxon-name><tp:taxon-name-part taxon-name-part-type="genus" reg="Brunneodinemasporium">B.</tp:taxon-name-part> <tp:taxon-name-part taxon-name-part-type="species" reg="brasiliense">brasiliense</tp:taxon-name-part></tp:taxon-name></italic>, <italic><tp:taxon-name><tp:taxon-name-part taxon-name-part-type="genus" reg="Brunneodinemasporium">B.</tp:taxon-name-part> <tp:taxon-name-part taxon-name-part-type="species" reg="jonesii">jonesii</tp:taxon-name-part></tp:taxon-name></italic> and <italic><tp:taxon-name><tp:taxon-name-part taxon-name-part-type="genus" reg="Brunneodinemasporium">B.</tp:taxon-name-part> <tp:taxon-name-part taxon-name-part-type="species" reg="sinense">sinense</tp:taxon-name-part></tp:taxon-name></italic>, with maximal support (100% <abbrev xmlns:xlink="http://www.w3.org/1999/xlink" xlink:title="Maximum likelihood" xlink:type="simple">ML</abbrev> and 1 PP). Morphologically, <italic><tp:taxon-name><tp:taxon-name-part taxon-name-part-type="genus" reg="Brunneodinemasporium">B.</tp:taxon-name-part> <tp:taxon-name-part taxon-name-part-type="species" reg="septatum">septatum</tp:taxon-name-part></tp:taxon-name></italic> is similar to these three <italic><tp:taxon-name><tp:taxon-name-part taxon-name-part-type="genus" reg="Brunneodinemasporium">Brunneodinemasporium</tp:taxon-name-part></tp:taxon-name></italic> species in the shapes of conidiomata, conidiophores, conidiogenous cells and conidia (<xref ref-type="bibr" rid="B4">Crous et al. 2012</xref>; <xref ref-type="bibr" rid="B13">Lu et al. 2016</xref>; <xref ref-type="bibr" rid="B32">Wu and Diao 2022</xref>). However, it differs from <italic><tp:taxon-name><tp:taxon-name-part taxon-name-part-type="genus" reg="Brunneodinemasporium">B.</tp:taxon-name-part> <tp:taxon-name-part taxon-name-part-type="species" reg="brasiliense">brasiliense</tp:taxon-name-part></tp:taxon-name></italic>, <italic><tp:taxon-name><tp:taxon-name-part taxon-name-part-type="genus" reg="Brunneodinemasporium">B.</tp:taxon-name-part> <tp:taxon-name-part taxon-name-part-type="species" reg="jonesii">jonesii</tp:taxon-name-part></tp:taxon-name></italic> and <italic><tp:taxon-name><tp:taxon-name-part taxon-name-part-type="genus" reg="Brunneodinemasporium">B.</tp:taxon-name-part> <tp:taxon-name-part taxon-name-part-type="species" reg="sinense">sinense</tp:taxon-name-part></tp:taxon-name></italic> in producing septate conidia that are larger than those of these species (34–43 µm × 5.2–7 µm <italic>vs</italic>. 18–19 µm × 2.5–3 µm <italic>vs</italic>. 6–9.5 µm × 1.5–2 µm <italic>vs</italic>. 20–23 × 2–2.5 µm, respectively).</p></tp:treatment-sec><tp:treatment-sec><!--Section generated to contain objects referenced in tp:taxon-treatment.--><fig id="F1" position="float" orientation="portrait"><object-id xmlns:xlink="http://www.w3.org/1999/xlink" content-type="doi" xlink:type="simple">10.3897/mycokeys.131.187694.figure1</object-id><object-id xmlns:xlink="http://www.w3.org/1999/xlink" content-type="arpha" xlink:type="simple">6BA64796-A596-58A0-88C8-86928D5B27F8</object-id><label>Figure 1.</label><caption><p>Phylogram generated from maximum likelihood analysis based on combined <abbrev xmlns:xlink="http://www.w3.org/1999/xlink" xlink:title="internal transcribed spacer" xlink:type="simple">ITS</abbrev>-<abbrev xmlns:xlink="http://www.w3.org/1999/xlink" xlink:title="large subunit of ribosomal DNA" xlink:type="simple">LSU</abbrev>-<italic>tef</italic>1-α sequence data. Bootstrap support values for <abbrev xmlns:xlink="http://www.w3.org/1999/xlink" xlink:title="Maximum likelihood" xlink:type="simple">ML</abbrev> equal to or greater than 50% and Bayesian posterior probabilities (<abbrev xmlns:xlink="http://www.w3.org/1999/xlink" xlink:title="Bayesian posterior probabilities" xlink:type="simple">PPs</abbrev>) equal to or greater than 0.95 were indicated above or below the nodes as <abbrev xmlns:xlink="http://www.w3.org/1999/xlink" xlink:title="Maximum likelihood" xlink:type="simple">ML</abbrev>/PP. <italic><tp:taxon-name><tp:taxon-name-part taxon-name-part-type="genus" reg="Tracylla">Tracylla</tp:taxon-name-part> <tp:taxon-name-part taxon-name-part-type="species" reg="aristata">aristata</tp:taxon-name-part></tp:taxon-name></italic> (CBS 141404) and <italic><tp:taxon-name><tp:taxon-name-part taxon-name-part-type="genus" reg="Tracylla">T.</tp:taxon-name-part> <tp:taxon-name-part taxon-name-part-type="species" reg="eucalypti">eucalypti</tp:taxon-name-part></tp:taxon-name></italic> (CBS 144429) were selected as the outgroup taxa. Type strains are marked with T after the strain number. The newly obtained sequences are indicated in blue.</p></caption><graphic xmlns:xlink="http://www.w3.org/1999/xlink" xlink:href="mycokeys-131-099-g001.jpg" id="oo_1597728.jpg" position="float" orientation="portrait" xlink:type="simple"><uri content-type="original_file" xlink:type="simple">https://binary.pensoft.net/fig/1597728</uri></graphic></fig></tp:treatment-sec><ref-list><ref id="B4"><mixed-citation xmlns:xlink="http://www.w3.org/1999/xlink" xlink:type="simple">Crous PW, Verkley GJ, Christensen M, Castañeda-Ruiz RF, Groenewald JZ (2012) How important are conidial appendages? Persoonia 28: 126–137. <ext-link xlink:href="10.3767/003158512x652624" ext-link-type="doi" xlink:type="simple">https://doi.org/10.3767/003158512x652624</ext-link></mixed-citation></ref><ref id="B13"><mixed-citation xmlns:xlink="http://www.w3.org/1999/xlink" xlink:type="simple">Lu YZ, Liu JK, Hyde KD, Bhat DJ, Xiao YP, Tian Q, Wen TC, Boonmee S, Kang JC (2016) <italic><tp:taxon-name><tp:taxon-name-part taxon-name-part-type="genus">Brunneodinemasporium</tp:taxon-name-part> <tp:taxon-name-part taxon-name-part-type="species">jonesii</tp:taxon-name-part></tp:taxon-name></italic> and <italic><tp:taxon-name><tp:taxon-name-part taxon-name-part-type="genus">Tainosphaeria</tp:taxon-name-part> <tp:taxon-name-part taxon-name-part-type="species">jonesii</tp:taxon-name-part></tp:taxon-name></italic> spp. nov. <tp:taxon-name><tp:taxon-name-part taxon-name-part-type="family">Chaetosphaeriaceae</tp:taxon-name-part></tp:taxon-name>, <tp:taxon-name><tp:taxon-name-part taxon-name-part-type="order">Chaetosphaeriales</tp:taxon-name-part></tp:taxon-name> from southern China. Mycosphere 7(9): 1322–1331. <ext-link xlink:href="10.5943/mycosphere/7/9/6" ext-link-type="doi" xlink:type="simple">https://doi.org/10.5943/mycosphere/7/9/6</ext-link></mixed-citation></ref><ref id="B32"><mixed-citation xmlns:xlink="http://www.w3.org/1999/xlink" xlink:type="simple">Wu W, Diao Y (2022) Anamorphic chaetosphaeriaceous fungi from China. Fungal Diversity 116(1): 1–546. <ext-link xlink:href="10.1007/s13225-022-00509-w" ext-link-type="doi" xlink:type="simple">https://doi.org/10.1007/s13225-022-00509-w</ext-link></mixed-citation></ref></ref-list></tp:taxon-treatment>
