# Supplementary material for: Morphological and phylogenetic analyses reveal three new species of Chaetosphaeriaceae from China
Source: MycoKeys. 2026 Apr 16;131:99–114. doi: 10.3897/mycokeys.131.187694 (PMC13107140; doi:10.3897/mycokeys.131.187694)
Supplement: XML Treatment for Codinaea yulinensis [file mycokeys.131.187694-treatment2.xml]

<!DOCTYPE tp:taxon-treatment
  PUBLIC "-//TaxonX//DTD Taxonomic Treatment Publishing DTD v0 20100105//EN" "tax-treatment-NSO.dtd">
<tp:taxon-treatment xmlns:tp="http://www.plazi.org/taxpub"><tp:treatment-meta><kwd-group><label>Taxon classification</label><kwd>
              <named-content content-type="kingdom">Fungi</named-content>
            </kwd><kwd>
              <named-content content-type="order">Chaetosphaeriales</named-content>
            </kwd><kwd>
              <named-content content-type="family">Chaetosphaeriaceae</named-content>
            </kwd></kwd-group><mixed-citation publication-type="journal"><person-group><name><surname>Chen</surname><given-names>Sen</given-names></name><name><surname>Zhao</surname><given-names>Haimei</given-names></name><name><surname>Zheng</surname><given-names>Wen</given-names></name><name><surname>Han</surname><given-names>Long</given-names></name></person-group><article-title>Morphological and phylogenetic analyses reveal three new species of <tp:taxon-name><tp:taxon-name-part taxon-name-part-type="family" reg="Chaetosphaeriaceae">Chaetosphaeriaceae</tp:taxon-name-part></tp:taxon-name> from China</article-title><source>MycoKeys</source><day>16</day><month>04</month><year>2026</year><volume>131</volume><fpage>99</fpage><lpage>114</lpage><pub-id pub-id-type="doi">10.3897/mycokeys.131.187694</pub-id></mixed-citation></tp:treatment-meta><tp:nomenclature><tp:taxon-name><object-id xmlns:xlink="http://www.w3.org/1999/xlink" content-type="arpha" xlink:type="simple">17A629BC-408A-51E9-9994-714E63BB3E22</object-id>
                		<tp:taxon-name-part taxon-name-part-type="genus" reg="Codinaea">Codinaea</tp:taxon-name-part> <tp:taxon-name-part taxon-name-part-type="species" reg="yulinensis">yulinensis</tp:taxon-name-part>
                	
                		<object-id xmlns:xlink="http://www.w3.org/1999/xlink" xlink:type="simple">Index Fungorum: IF905053</object-id>
                	</tp:taxon-name><tp:taxon-authority>S. Chen, W. Zheng &amp; L. Han</tp:taxon-authority><tp:taxon-status xmlns:xlink="http://www.w3.org/1999/xlink" xlink:type="simple">sp. nov.</tp:taxon-status><xref ref-type="fig" rid="F3">Fig. 3</xref></tp:nomenclature><tp:treatment-sec sec-type="Etymology"><title>Etymology.</title><p>The epithet “<italic>yulinensis</italic>” refers to the location (Yulin city) from which the fungus was collected.</p><fig id="F3" position="float" orientation="portrait"><object-id xmlns:xlink="http://www.w3.org/1999/xlink" content-type="doi" xlink:type="simple">10.3897/mycokeys.131.187694.figure3</object-id><object-id xmlns:xlink="http://www.w3.org/1999/xlink" content-type="arpha" xlink:type="simple">668535A8-91B9-5262-9F5B-83D235FFD581</object-id><label>Figure 3.</label><caption><p><italic><tp:taxon-name><tp:taxon-name-part taxon-name-part-type="genus" reg="Codinaea">Codinaea</tp:taxon-name-part> <tp:taxon-name-part taxon-name-part-type="species" reg="yulinensis">yulinensis</tp:taxon-name-part></tp:taxon-name></italic> (<abbrev xmlns:xlink="http://www.w3.org/1999/xlink" content-type="institution" xlink:title="Herbarium of Guizhou Academy of Agricultural Sciences" xlink:type="simple">GZAAS</abbrev> 23-0850, holotype). <bold>a</bold>. Colonies on the host substrate; <bold>b–f</bold>. Conidiophores with conidiogenous cells (arrows showing conidiogenous loci); <bold>g–i</bold>. Conidia; <bold>j</bold>. Germinating conidium; <bold>k, l</bold>. Pure culture from above and below. Scale bars: 50 µm (<bold>b–f</bold>); 10 µm (<bold>g–j</bold>).</p></caption><graphic xmlns:xlink="http://www.w3.org/1999/xlink" xlink:href="mycokeys-131-099-g003.jpg" id="oo_1597730.jpg" position="float" orientation="portrait" xlink:type="simple"><uri content-type="original_file" xlink:type="simple">https://binary.pensoft.net/fig/1597730</uri></graphic></fig></tp:treatment-sec><tp:treatment-sec sec-type="Holotype"><title>Holotype.</title><p><abbrev xmlns:xlink="http://www.w3.org/1999/xlink" content-type="institution" xlink:title="Herbarium of Guizhou Academy of Agricultural Sciences" xlink:type="simple">GZAAS</abbrev> 23-0850.</p></tp:treatment-sec><tp:treatment-sec sec-type="Description"><title>Description.</title><p>Saprobic on dead rachis of an unidentified fern in a terrestrial habitat. <bold>Asexual morph</bold>: <bold><italic>Colonies</italic></bold> on natural substrate superficial, effuse, scattered, brown, with white conidial masses on the apex of conidiophores. <bold><italic>Mycelium</italic></bold> is composed of mostly immersed, brown, septate hyphae. <bold><italic>Conidiophores</italic></bold> macronematous, mononematous, with intercalary conidiogenous loci, solitary, septate, straight or slightly flexuous, cylindrical, unbranched, smooth-walled, dark brown or black at the base, becoming paler to pale brown or subhyaline towards the apex, 103–364 µm long, (–3.5)5.8–10 µm wide at the base (x̄ = 206 × 8.2 μm, n = 20). <bold><italic>Conidiogenous cells</italic></bold> integrated, determinate, phialidic, with lateral phialides occasionally, cylindrical to lageniform, with indistinctive collarettes, smooth-walled, brown at the base and becoming subhyaline to hyaline towards the apex, 30–67.5 µm long × (3.2–)4.6–7 µm wide (x̄ = 43 × 5.8 μm, n = 20). <bold><italic>Conidia</italic></bold> amerospores, aseptate, reniform, often unilateral ventricose, guttulate, hyaline to subhyaline, 10–13 µm long × 4.5–7 µm wide (x̄ = 11 × 5.8 μm, n = 30), with unbranched, tubular, filiform, hyaline, 8.3–13.3 µm long setula at each end. <bold>Sexual morph</bold>: not observed.</p></tp:treatment-sec><tp:treatment-sec sec-type="Culture characteristics"><title>Culture characteristics.</title><p>Conidia germinated on WA within 24 hours at 25 °C. Germ tubes were produced from the end. Colonies on PDA medium reaching ca. 28 mm diameter after one month, slightly irregularly circular, with nearly entire margin, flat, with a taupe protuberance in the center, off-white, with a taupe ring near to margin.</p></tp:treatment-sec><tp:treatment-sec sec-type="Material examined"><title>Material examined.</title><p>China • Guangxi Province, Yulin City, Minle Town, on dead rachis of an unidentified fern, 16 July 2023, S. Chen, 65 (<abbrev xmlns:xlink="http://www.w3.org/1999/xlink" content-type="institution" xlink:title="Herbarium of Guizhou Academy of Agricultural Sciences" xlink:type="simple">GZAAS</abbrev> 23-0850, <bold>holotype)</bold>, ex-type <abbrev xmlns:xlink="http://www.w3.org/1999/xlink" content-type="institution" xlink:title="Guizhou Culture Collection" xlink:type="simple">GZCC</abbrev> 23-0769.</p></tp:treatment-sec><tp:treatment-sec sec-type="Additional sequence"><title>Additional sequence.</title><p>SSU: <ext-link xmlns:xlink="http://www.w3.org/1999/xlink" xlink:href="PX971511" ext-link-type="gen" xlink:type="simple">PX971511</ext-link>.</p></tp:treatment-sec><tp:treatment-sec sec-type="Notes"><title>Notes.</title><p>Morphologically, <italic><tp:taxon-name><tp:taxon-name-part taxon-name-part-type="genus" reg="Codinaea">Codinaea</tp:taxon-name-part> <tp:taxon-name-part taxon-name-part-type="species" reg="yulinensis">yulinensis</tp:taxon-name-part></tp:taxon-name></italic> fits well with the generic concept and is most similar to <italic><tp:taxon-name><tp:taxon-name-part taxon-name-part-type="genus" reg="Codinaea">C.</tp:taxon-name-part> <tp:taxon-name-part taxon-name-part-type="species" reg="dwaya">dwaya</tp:taxon-name-part></tp:taxon-name></italic> in lacking setae, possessing unbranched conidiophores and monophialidic conidiogenous cells. However, <italic><tp:taxon-name><tp:taxon-name-part taxon-name-part-type="genus" reg="Codinaea">Codinaea</tp:taxon-name-part> <tp:taxon-name-part taxon-name-part-type="species" reg="yulinensis">yulinensis</tp:taxon-name-part></tp:taxon-name></italic> differs in producing reniform and often unilateral ventricose conidia with unbranched, hyaline setulae at each end, whereas <italic><tp:taxon-name><tp:taxon-name-part taxon-name-part-type="genus" reg="Codinaea">C.</tp:taxon-name-part> <tp:taxon-name-part taxon-name-part-type="species" reg="dwaya">dwaya</tp:taxon-name-part></tp:taxon-name></italic> has spherical to broadly oblong or pyriform conidia with setulae distributed over the surface (<xref ref-type="bibr" rid="B23">Réblová et al. 2021b</xref>; <xref ref-type="bibr" rid="B38">Zhang et al. 2022</xref>). Phylogenetically, <italic><tp:taxon-name><tp:taxon-name-part taxon-name-part-type="genus" reg="Codinaea">Codinaea</tp:taxon-name-part> <tp:taxon-name-part taxon-name-part-type="species" reg="yulinensis">yulinensis</tp:taxon-name-part></tp:taxon-name></italic> forms a distinct clade, which shares sister relationship with the clade comprising <italic><tp:taxon-name><tp:taxon-name-part taxon-name-part-type="genus" reg="Codinaea">C.</tp:taxon-name-part> <tp:taxon-name-part taxon-name-part-type="species" reg="dwaya">dwaya</tp:taxon-name-part></tp:taxon-name></italic>, <italic><tp:taxon-name><tp:taxon-name-part taxon-name-part-type="genus" reg="Codinaea">C.</tp:taxon-name-part> <tp:taxon-name-part taxon-name-part-type="species" reg="pandanicola">pandanicola</tp:taxon-name-part></tp:taxon-name></italic>, <italic><tp:taxon-name><tp:taxon-name-part taxon-name-part-type="genus" reg="Codinaea">C.</tp:taxon-name-part> <tp:taxon-name-part taxon-name-part-type="species" reg="siamensis">siamensis</tp:taxon-name-part></tp:taxon-name></italic>, and <italic><tp:taxon-name><tp:taxon-name-part taxon-name-part-type="genus" reg="Codinaea">C.</tp:taxon-name-part> <tp:taxon-name-part taxon-name-part-type="species" reg="trisetula">trisetula</tp:taxon-name-part></tp:taxon-name></italic> (Fig. <xref ref-type="fig" rid="F1">1</xref>). Comparisons of the <abbrev xmlns:xlink="http://www.w3.org/1999/xlink" xlink:title="internal transcribed spacer" xlink:type="simple">ITS</abbrev>, <abbrev xmlns:xlink="http://www.w3.org/1999/xlink" xlink:title="large subunit of ribosomal DNA" xlink:type="simple">LSU</abbrev>, and <italic>tef</italic>1-α gene regions further demonstrates sequence difference among these taxa (Table <xref ref-type="table" rid="T2">2</xref>), supporting their recognition as distinct species (<xref ref-type="bibr" rid="B9">Jeewon and Hyde 2016</xref>).</p><table-wrap id="T2" position="float" orientation="portrait"><label>Table 2.</label><caption><p>Comparison of nucleotide differences between <italic><tp:taxon-name><tp:taxon-name-part taxon-name-part-type="genus" reg="Codinaea">Codinaea</tp:taxon-name-part> <tp:taxon-name-part taxon-name-part-type="species" reg="yulinensis">yulinensis</tp:taxon-name-part></tp:taxon-name></italic><abbrev xmlns:xlink="http://www.w3.org/1999/xlink" content-type="institution" xlink:title="Guizhou Culture Collection" xlink:type="simple">GZCC</abbrev> 23-0769 and <italic><tp:taxon-name><tp:taxon-name-part taxon-name-part-type="genus" reg="Codinaea">C.</tp:taxon-name-part> <tp:taxon-name-part taxon-name-part-type="species" reg="dwaya">dwaya</tp:taxon-name-part></tp:taxon-name></italic> CBS 261.77, <italic><tp:taxon-name><tp:taxon-name-part taxon-name-part-type="genus" reg="Codinaea">C.</tp:taxon-name-part> <tp:taxon-name-part taxon-name-part-type="species" reg="pandanicola">pandanicola</tp:taxon-name-part></tp:taxon-name></italic> KUMCC 16-0153, <italic><tp:taxon-name><tp:taxon-name-part taxon-name-part-type="genus" reg="Codinaea">C.</tp:taxon-name-part> <tp:taxon-name-part taxon-name-part-type="species" reg="siamensis">siamensis</tp:taxon-name-part></tp:taxon-name></italic><named-content xmlns:xlink="http://www.w3.org/1999/xlink" content-type="dwc:collectionCode" xlink:title="Mae Fah Luang University Culture Collection" xlink:href="https://scientific-collections.gbif.org/collection/d8cb6329-ba91-4e7d-b69c-67a60ba5ac1e" xlink:type="simple">MFLUCC</named-content> 15-0614 and <italic><tp:taxon-name><tp:taxon-name-part taxon-name-part-type="genus" reg="Codinaea">C.</tp:taxon-name-part> <tp:taxon-name-part taxon-name-part-type="species" reg="trisetula">trisetula</tp:taxon-name-part></tp:taxon-name></italic> NN044720.</p></caption><table><tbody><tr><th rowspan="1" colspan="1">Species</th><th rowspan="1" colspan="1">
                    <abbrev xmlns:xlink="http://www.w3.org/1999/xlink" xlink:title="internal transcribed spacer" xlink:type="simple">ITS</abbrev>
                  </th><th rowspan="1" colspan="1">
                    <abbrev xmlns:xlink="http://www.w3.org/1999/xlink" xlink:title="large subunit of ribosomal DNA" xlink:type="simple">LSU</abbrev>
                  </th><th rowspan="1" colspan="1"><italic>tef</italic>1-α</th></tr><tr><td rowspan="1" colspan="1"><italic><tp:taxon-name><tp:taxon-name-part taxon-name-part-type="genus" reg="Codinaea">C.</tp:taxon-name-part> <tp:taxon-name-part taxon-name-part-type="species" reg="dwaya">dwaya</tp:taxon-name-part> <tp:taxon-name-part taxon-name-part-type="subspecies" reg="dwaya">dwaya</tp:taxon-name-part></tp:taxon-name></italic> CBS 261.77</td><td rowspan="1" colspan="1">25/494 bp (5%, including 6 gaps)</td><td rowspan="1" colspan="1">10/826 bp (1.2%, including 1 gap)</td><td rowspan="1" colspan="1">44/909 bp (4.8%, including 5 gaps)</td></tr><tr><td rowspan="1" colspan="1"><italic><tp:taxon-name><tp:taxon-name-part taxon-name-part-type="genus" reg="Codinaea">C.</tp:taxon-name-part> <tp:taxon-name-part taxon-name-part-type="species" reg="pandanicola">pandanicola</tp:taxon-name-part></tp:taxon-name></italic> KUMCC 16-0153</td><td rowspan="1" colspan="1">16/474 bp (3.3%, including 2 gaps)</td><td rowspan="1" colspan="1">5/804 bp (0.6%, including 1 gap)</td><td rowspan="1" colspan="1">26/850 bp (3%, without gaps)</td></tr><tr><td rowspan="1" colspan="1"><italic><tp:taxon-name><tp:taxon-name-part taxon-name-part-type="genus" reg="Codinaea">C.</tp:taxon-name-part> <tp:taxon-name-part taxon-name-part-type="species" reg="siamensis">siamensis</tp:taxon-name-part></tp:taxon-name></italic><named-content xmlns:xlink="http://www.w3.org/1999/xlink" content-type="dwc:collectionCode" xlink:title="Mae Fah Luang University Culture Collection" xlink:href="https://scientific-collections.gbif.org/collection/d8cb6329-ba91-4e7d-b69c-67a60ba5ac1e" xlink:type="simple">MFLUCC</named-content> 15-0614</td><td rowspan="1" colspan="1">22/503 bp (4.3%, including 4 gaps)</td><td rowspan="1" colspan="1">7/821 bp (0.8%, including 1 gap)</td><td rowspan="1" colspan="1">23/904 bp (2.5%, without gap)</td></tr><tr><td rowspan="1" colspan="1"><italic><tp:taxon-name><tp:taxon-name-part taxon-name-part-type="genus" reg="Codinaea">C.</tp:taxon-name-part> <tp:taxon-name-part taxon-name-part-type="species" reg="trisetula">trisetula</tp:taxon-name-part></tp:taxon-name></italic> NN044720</td><td rowspan="1" colspan="1">32/503 bp (6.3%, including 12 gaps)</td><td rowspan="1" colspan="1">9/829 bp (1%, including 5 gaps)</td><td rowspan="1" colspan="1">No available</td></tr></tbody></table></table-wrap></tp:treatment-sec><tp:treatment-sec><!--Section generated to contain objects referenced in tp:taxon-treatment.--><fig id="F1" position="float" orientation="portrait"><object-id xmlns:xlink="http://www.w3.org/1999/xlink" content-type="doi" xlink:type="simple">10.3897/mycokeys.131.187694.figure1</object-id><object-id xmlns:xlink="http://www.w3.org/1999/xlink" content-type="arpha" xlink:type="simple">6BA64796-A596-58A0-88C8-86928D5B27F8</object-id><label>Figure 1.</label><caption><p>Phylogram generated from maximum likelihood analysis based on combined <abbrev xmlns:xlink="http://www.w3.org/1999/xlink" xlink:title="internal transcribed spacer" xlink:type="simple">ITS</abbrev>-<abbrev xmlns:xlink="http://www.w3.org/1999/xlink" xlink:title="large subunit of ribosomal DNA" xlink:type="simple">LSU</abbrev>-<italic>tef</italic>1-α sequence data. Bootstrap support values for <abbrev xmlns:xlink="http://www.w3.org/1999/xlink" xlink:title="Maximum likelihood" xlink:type="simple">ML</abbrev> equal to or greater than 50% and Bayesian posterior probabilities (<abbrev xmlns:xlink="http://www.w3.org/1999/xlink" xlink:title="Bayesian posterior probabilities" xlink:type="simple">PPs</abbrev>) equal to or greater than 0.95 were indicated above or below the nodes as <abbrev xmlns:xlink="http://www.w3.org/1999/xlink" xlink:title="Maximum likelihood" xlink:type="simple">ML</abbrev>/PP. <italic><tp:taxon-name><tp:taxon-name-part taxon-name-part-type="genus" reg="Tracylla">Tracylla</tp:taxon-name-part> <tp:taxon-name-part taxon-name-part-type="species" reg="aristata">aristata</tp:taxon-name-part></tp:taxon-name></italic> (CBS 141404) and <italic><tp:taxon-name><tp:taxon-name-part taxon-name-part-type="genus" reg="Tracylla">T.</tp:taxon-name-part> <tp:taxon-name-part taxon-name-part-type="species" reg="eucalypti">eucalypti</tp:taxon-name-part></tp:taxon-name></italic> (CBS 144429) were selected as the outgroup taxa. Type strains are marked with T after the strain number. The newly obtained sequences are indicated in blue.</p></caption><graphic xmlns:xlink="http://www.w3.org/1999/xlink" xlink:href="mycokeys-131-099-g001.jpg" id="oo_1597728.jpg" position="float" orientation="portrait" xlink:type="simple"><uri content-type="original_file" xlink:type="simple">https://binary.pensoft.net/fig/1597728</uri></graphic></fig></tp:treatment-sec><ref-list><ref id="B23"><mixed-citation xmlns:xlink="http://www.w3.org/1999/xlink" xlink:type="simple">Réblová M, Kolarik M, Nekvindova J, Reblova K, Sklenar F, Miller AN, Hernández-Restrepo M (2021b) Phylogenetic reassessment, taxonomy, and biogeography of <italic><tp:taxon-name><tp:taxon-name-part taxon-name-part-type="genus">Codinaea</tp:taxon-name-part></tp:taxon-name></italic> and similar fungi. Journal of Fungi 7(12): 1097.<ext-link xlink:href="10.3390/jof7121097" ext-link-type="doi" xlink:type="simple">https://doi.org/10.3390/jof7121097</ext-link></mixed-citation></ref><ref id="B38"><mixed-citation xmlns:xlink="http://www.w3.org/1999/xlink" xlink:type="simple">Zhang JY, Ma J, Xiao YP, Boonmee S, Kang JC, Lu YZ (2022) Morphological and phylogenetic analyses reveal five new species in <tp:taxon-name><tp:taxon-name-part taxon-name-part-type="family">Chaetosphaeriaceae</tp:taxon-name-part></tp:taxon-name>. Journal of Fungi 8(6): 643. <ext-link xlink:href="10.3390/jof8060643" ext-link-type="doi" xlink:type="simple">https://doi.org/10.3390/jof8060643</ext-link></mixed-citation></ref><ref id="B9"><mixed-citation xmlns:xlink="http://www.w3.org/1999/xlink" xlink:type="simple">Jeewon R, Hyde KD (2016) Establishing species boundaries and new taxa among fungi: recommendations to resolve taxonomic ambiguities. Mycosphere 7(11): 1669–1677. <ext-link xlink:href="10.5943/mycosphere/7/11/4" ext-link-type="doi" xlink:type="simple">https://doi.org/10.5943/mycosphere/7/11/4</ext-link></mixed-citation></ref></ref-list></tp:taxon-treatment>
