# Supplementary material for: Morphological and phylogenetic analyses reveal three new species of Chaetosphaeriaceae from China
Source: MycoKeys. 2026 Apr 16;131:99–114. doi: 10.3897/mycokeys.131.187694 (PMC13107140; doi:10.3897/mycokeys.131.187694)
Supplement: XML Treatment for Pseudolomaantha yulinensis [file mycokeys.131.187694-treatment3.xml]

<!DOCTYPE tp:taxon-treatment
  PUBLIC "-//TaxonX//DTD Taxonomic Treatment Publishing DTD v0 20100105//EN" "tax-treatment-NSO.dtd">
<tp:taxon-treatment xmlns:tp="http://www.plazi.org/taxpub"><tp:treatment-meta><kwd-group><label>Taxon classification</label><kwd>
              <named-content content-type="kingdom">Fungi</named-content>
            </kwd><kwd>
              <named-content content-type="order">Chaetosphaeriales</named-content>
            </kwd><kwd>
              <named-content content-type="family">Chaetosphaeriaceae</named-content>
            </kwd></kwd-group><mixed-citation publication-type="journal"><person-group><name><surname>Chen</surname><given-names>Sen</given-names></name><name><surname>Zhao</surname><given-names>Haimei</given-names></name><name><surname>Zheng</surname><given-names>Wen</given-names></name><name><surname>Han</surname><given-names>Long</given-names></name></person-group><article-title>Morphological and phylogenetic analyses reveal three new species of <tp:taxon-name><tp:taxon-name-part taxon-name-part-type="family" reg="Chaetosphaeriaceae">Chaetosphaeriaceae</tp:taxon-name-part></tp:taxon-name> from China</article-title><source>MycoKeys</source><day>16</day><month>04</month><year>2026</year><volume>131</volume><fpage>99</fpage><lpage>114</lpage><pub-id pub-id-type="doi">10.3897/mycokeys.131.187694</pub-id></mixed-citation></tp:treatment-meta><tp:nomenclature><tp:taxon-name><object-id xmlns:xlink="http://www.w3.org/1999/xlink" content-type="arpha" xlink:type="simple">090405BC-0041-5763-9EE3-B5A4E88E704A</object-id>
                		<tp:taxon-name-part taxon-name-part-type="genus" reg="Pseudolomaantha">Pseudolomaantha</tp:taxon-name-part> <tp:taxon-name-part taxon-name-part-type="species" reg="yulinensis">yulinensis</tp:taxon-name-part>
                	
                		<object-id xmlns:xlink="http://www.w3.org/1999/xlink" xlink:type="simple">Index Fungorum: IF905054</object-id>
                	</tp:taxon-name><tp:taxon-authority>S. Chen, W. Zheng &amp; L. Han</tp:taxon-authority><tp:taxon-status xmlns:xlink="http://www.w3.org/1999/xlink" xlink:type="simple">sp. nov.</tp:taxon-status><xref ref-type="fig" rid="F4">Fig. 4</xref></tp:nomenclature><tp:treatment-sec sec-type="Holotype"><title>Holotype.</title><p><abbrev xmlns:xlink="http://www.w3.org/1999/xlink" content-type="institution" xlink:title="Herbarium of Guizhou Academy of Agricultural Sciences" xlink:type="simple">GZAAS</abbrev> 23-0851.</p><fig id="F4" position="float" orientation="portrait"><object-id xmlns:xlink="http://www.w3.org/1999/xlink" content-type="doi" xlink:type="simple">10.3897/mycokeys.131.187694.figure4</object-id><object-id xmlns:xlink="http://www.w3.org/1999/xlink" content-type="arpha" xlink:type="simple">D8EF0237-3E95-574C-B793-D77859BC5D8A</object-id><label>Figure 4.</label><caption><p><italic><tp:taxon-name><tp:taxon-name-part taxon-name-part-type="genus" reg="Pseudolomaantha">Pseudolomaantha</tp:taxon-name-part> <tp:taxon-name-part taxon-name-part-type="species" reg="yulinensis">yulinensis</tp:taxon-name-part></tp:taxon-name></italic> (<abbrev xmlns:xlink="http://www.w3.org/1999/xlink" content-type="institution" xlink:title="Herbarium of Guizhou Academy of Agricultural Sciences" xlink:type="simple">GZAAS</abbrev> 23-0851, holotype). <bold>a, b</bold>. Colonies on the host substrate; <bold>c–f</bold>. Conidiophores with conidiogenous cells; <bold>g–i</bold>. Conidia; <bold>j</bold>. Germinating conidium; <bold>k, l</bold>. Pure culture from above and below. Scale bar: 50 µm (<bold>c–f</bold>); 30 µm (<bold>g–j</bold>).</p></caption><graphic xmlns:xlink="http://www.w3.org/1999/xlink" xlink:href="mycokeys-131-099-g004.jpg" id="oo_1597731.jpg" position="float" orientation="portrait" xlink:type="simple"><uri content-type="original_file" xlink:type="simple">https://binary.pensoft.net/fig/1597731</uri></graphic></fig></tp:treatment-sec><tp:treatment-sec sec-type="Etymology"><title>Etymology.</title><p>The epithet “<italic>yulinensis</italic>” refers to the location (Yulin city) from which the fungus was collected.</p></tp:treatment-sec><tp:treatment-sec sec-type="Description"><title>Description.</title><p><bold><italic>Saprobic</italic></bold> on dead wood in a terrestrial habitat. <bold><italic>Asexual morph Colonies</italic></bold> on natural substrate superficial, effuse, scattered or gregarious, hairy, glistening, dark brown to black. Mycelium immersed mostly, composed of septate, smooth-walled, hyaline to brown hyphae. <bold><italic>Conidiophores</italic></bold> macronematous, mononematous, erect, solitary, septate, straight or slightly flexuous, cylindrical, dark brown or black, 92–110 × 6–9 µm (x̄ = 104 × 7 µm, n = 20). <bold><italic>Conidiogenous cells</italic></bold> integrated, terminal, holoblastic, monoblastic, sometimes elongating percurrently, cylindrical, dark brown or black, 7.6–13 × 6–7 µm (x̄ = 11.2 × 6.5 µm, n = 20). <bold><italic>Conidia</italic></bold> acrogenous, solitary, (9–)10(–11)-septate, with distoseptate, not constricted or slightly constricted at septum, straight or slightly curved, obclavate, rostrate, tapering towards the apex, truncate at base, guttulate, brown, subhyaline to hyaline at the apex, with gold and glistening appendages around the apex of the conidia, 100–115 × 13–17.5 µm (x̄ = 106.2 × 15 µm, n = 25). <bold><italic>Conidial secession schizolytic</italic>. Sexual morph</bold>: not observed.</p></tp:treatment-sec><tp:treatment-sec sec-type="Culture characteristics"><title>Culture characteristics.</title><p>Conidia germinating on WA medium within 24 h at 25 °C. Germ tube was produced from the apex of conidia. Colonies on PDA medium reaching ca. 22 mm in 20 days in dark, circular, edge entire, flat with a knobby protuberance, loose, flocculent, cream-colored.</p></tp:treatment-sec><tp:treatment-sec sec-type="Material examined"><title>Material examined.</title><p>China • Guangxi Province, Yulin City, Minle Town, on a dead wood in a forest nearby the roadside, 16 July 2023, S. Chen, 85.1 (<abbrev xmlns:xlink="http://www.w3.org/1999/xlink" content-type="institution" xlink:title="Herbarium of Guizhou Academy of Agricultural Sciences" xlink:type="simple">GZAAS</abbrev> 23-0851, <bold>holotype)</bold>, ex-type <abbrev xmlns:xlink="http://www.w3.org/1999/xlink" content-type="institution" xlink:title="Guizhou Culture Collection" xlink:type="simple">GZCC</abbrev> 23-0770 = <abbrev xmlns:xlink="http://www.w3.org/1999/xlink" content-type="institution" xlink:title="Guizhou Culture Collection" xlink:type="simple">GZCC</abbrev> 23-0771.</p></tp:treatment-sec><tp:treatment-sec sec-type="Additional sequence"><title>Additional sequence.</title><p>SSU: <ext-link xmlns:xlink="http://www.w3.org/1999/xlink" xlink:href="PX971512" ext-link-type="gen" xlink:type="simple">PX971512</ext-link> (<abbrev xmlns:xlink="http://www.w3.org/1999/xlink" content-type="institution" xlink:title="Guizhou Culture Collection" xlink:type="simple">GZCC</abbrev> 23-0770); SSU: <ext-link xmlns:xlink="http://www.w3.org/1999/xlink" xlink:href="PX971513" ext-link-type="gen" xlink:type="simple">PX971513</ext-link> (<abbrev xmlns:xlink="http://www.w3.org/1999/xlink" content-type="institution" xlink:title="Guizhou Culture Collection" xlink:type="simple">GZCC</abbrev> 23-0771).</p></tp:treatment-sec><tp:treatment-sec sec-type="Notes"><title>Notes.</title><p><italic><tp:taxon-name><tp:taxon-name-part taxon-name-part-type="genus" reg="Pseudolomaantha">Pseudolomaantha</tp:taxon-name-part> <tp:taxon-name-part taxon-name-part-type="species" reg="yulinensis">yulinensis</tp:taxon-name-part></tp:taxon-name></italic> forms a separate clade that is sister to <italic><tp:taxon-name><tp:taxon-name-part taxon-name-part-type="genus" reg="Pseudolomaantha">P.</tp:taxon-name-part> <tp:taxon-name-part taxon-name-part-type="species" reg="thailandica">thailandica</tp:taxon-name-part></tp:taxon-name></italic> with maximum support (100% <abbrev xmlns:xlink="http://www.w3.org/1999/xlink" xlink:title="Maximum likelihood" xlink:type="simple">ML</abbrev> and1 PP, Fig. <xref ref-type="fig" rid="F1">1</xref>). Morphologically, the former differs in producing shorter conidiophores (92–110 µm in <italic><tp:taxon-name><tp:taxon-name-part taxon-name-part-type="genus" reg="Pseudolomaantha">P.</tp:taxon-name-part> <tp:taxon-name-part taxon-name-part-type="species" reg="yulinensis">yulinensis</tp:taxon-name-part></tp:taxon-name></italic> vs. 176–275 µm in <italic><tp:taxon-name><tp:taxon-name-part taxon-name-part-type="genus" reg="Pseudolomaantha">P.</tp:taxon-name-part> <tp:taxon-name-part taxon-name-part-type="species" reg="thailandica">thailandica</tp:taxon-name-part></tp:taxon-name></italic>) and smaller conidiogenous cells (7.6–13 in <italic><tp:taxon-name><tp:taxon-name-part taxon-name-part-type="genus" reg="Pseudolomaantha">P.</tp:taxon-name-part> <tp:taxon-name-part taxon-name-part-type="species" reg="yulinensis">yulinensis</tp:taxon-name-part></tp:taxon-name></italic> vs. 12–22 µm in <italic><tp:taxon-name><tp:taxon-name-part taxon-name-part-type="genus" reg="Pseudolomaantha">P.</tp:taxon-name-part> <tp:taxon-name-part taxon-name-part-type="species" reg="thailandica">thailandica</tp:taxon-name-part></tp:taxon-name></italic>). In addition, there are 52 bp (10%, including 14 gaps, 511 bp) and 14 (1.7%, without gaps, 817 bp) differences between <italic><tp:taxon-name><tp:taxon-name-part taxon-name-part-type="genus" reg="Pseudolomaantha">P.</tp:taxon-name-part> <tp:taxon-name-part taxon-name-part-type="species" reg="yulinensis">yulinensis</tp:taxon-name-part></tp:taxon-name></italic> (<abbrev xmlns:xlink="http://www.w3.org/1999/xlink" content-type="institution" xlink:title="Guizhou Culture Collection" xlink:type="simple">GZCC</abbrev> 23-0770) and <italic><tp:taxon-name><tp:taxon-name-part taxon-name-part-type="genus" reg="Pseudolomaantha">P.</tp:taxon-name-part> <tp:taxon-name-part taxon-name-part-type="species" reg="thailandica">thailandica</tp:taxon-name-part></tp:taxon-name></italic> (<named-content xmlns:xlink="http://www.w3.org/1999/xlink" content-type="dwc:collectionCode" xlink:title="Mae Fah Luang University Culture Collection" xlink:href="https://scientific-collections.gbif.org/collection/d8cb6329-ba91-4e7d-b69c-67a60ba5ac1e" xlink:type="simple">MFLUCC</named-content> 24–0521) in the <abbrev xmlns:xlink="http://www.w3.org/1999/xlink" xlink:title="internal transcribed spacer" xlink:type="simple">ITS</abbrev> and <abbrev xmlns:xlink="http://www.w3.org/1999/xlink" xlink:title="large subunit of ribosomal DNA" xlink:type="simple">LSU</abbrev> regions. Therefore, we introduce <italic><tp:taxon-name><tp:taxon-name-part taxon-name-part-type="genus" reg="Pseudolomaantha">Pseudolomaantha</tp:taxon-name-part> <tp:taxon-name-part taxon-name-part-type="species" reg="yulinensis">yulinensis</tp:taxon-name-part></tp:taxon-name></italic> as a novel species herein.</p></tp:treatment-sec><tp:treatment-sec><!--Section generated to contain objects referenced in tp:taxon-treatment.--><fig id="F1" position="float" orientation="portrait"><object-id xmlns:xlink="http://www.w3.org/1999/xlink" content-type="doi" xlink:type="simple">10.3897/mycokeys.131.187694.figure1</object-id><object-id xmlns:xlink="http://www.w3.org/1999/xlink" content-type="arpha" xlink:type="simple">6BA64796-A596-58A0-88C8-86928D5B27F8</object-id><label>Figure 1.</label><caption><p>Phylogram generated from maximum likelihood analysis based on combined <abbrev xmlns:xlink="http://www.w3.org/1999/xlink" xlink:title="internal transcribed spacer" xlink:type="simple">ITS</abbrev>-<abbrev xmlns:xlink="http://www.w3.org/1999/xlink" xlink:title="large subunit of ribosomal DNA" xlink:type="simple">LSU</abbrev>-<italic>tef</italic>1-α sequence data. Bootstrap support values for <abbrev xmlns:xlink="http://www.w3.org/1999/xlink" xlink:title="Maximum likelihood" xlink:type="simple">ML</abbrev> equal to or greater than 50% and Bayesian posterior probabilities (<abbrev xmlns:xlink="http://www.w3.org/1999/xlink" xlink:title="Bayesian posterior probabilities" xlink:type="simple">PPs</abbrev>) equal to or greater than 0.95 were indicated above or below the nodes as <abbrev xmlns:xlink="http://www.w3.org/1999/xlink" xlink:title="Maximum likelihood" xlink:type="simple">ML</abbrev>/PP. <italic><tp:taxon-name><tp:taxon-name-part taxon-name-part-type="genus" reg="Tracylla">Tracylla</tp:taxon-name-part> <tp:taxon-name-part taxon-name-part-type="species" reg="aristata">aristata</tp:taxon-name-part></tp:taxon-name></italic> (CBS 141404) and <italic><tp:taxon-name><tp:taxon-name-part taxon-name-part-type="genus" reg="Tracylla">T.</tp:taxon-name-part> <tp:taxon-name-part taxon-name-part-type="species" reg="eucalypti">eucalypti</tp:taxon-name-part></tp:taxon-name></italic> (CBS 144429) were selected as the outgroup taxa. Type strains are marked with T after the strain number. The newly obtained sequences are indicated in blue.</p></caption><graphic xmlns:xlink="http://www.w3.org/1999/xlink" xlink:href="mycokeys-131-099-g001.jpg" id="oo_1597728.jpg" position="float" orientation="portrait" xlink:type="simple"><uri content-type="original_file" xlink:type="simple">https://binary.pensoft.net/fig/1597728</uri></graphic></fig></tp:treatment-sec></tp:taxon-treatment>
